# Supplementary material for: Construction of Tongue Image-Based Machine Learning Model for Screening Patients with Gastric Precancerous Lesions
Source: J Pers Med. 2023 Jan 31;13(2):271. doi: 10.3390/jpm13020271 (PMC9968136; doi:10.3390/jpm13020271)
Supplement: Supplementary file 1 [file jpm-13-00271-s001.zip]

Archive with 1 entries (1 files):
- jpm-2158532-supplementary.pdf
